# Supplementary material for: Behavioral Interactions between Bacterivorous Nematodes and Predatory Bacteria in a Synthetic Community
Source: Microorganisms. 2021 Jun 23;9(7):1362. doi: 10.3390/microorganisms9071362 (PMC8307948; doi:10.3390/microorganisms9071362)
Supplement: Supplementary file 1 [file microorganisms-09-01362-s001.zip]

Archive with 1 entries (1 files):
- microorganisms-1161945-supplementary.pdf
